# Supplementary material for: Expression of Hemangioblast Proteins in von Hippel-Lindau Disease Related Tumors
Source: Cancers (Basel). 2023 Apr 29;15(9):2551. doi: 10.3390/cancers15092551 (PMC10177177; doi:10.3390/cancers15092551)
Supplement: Supplementary file 1 [file cancers-15-02551-s001.zip]

Archive with 1 entries (1 files):
- cancers-2338457-supplementary.pdf
